# Supplementary material for: TBX2 Drives Neuroendocrine Prostate Cancer through Exosome-Mediated Repression of miR-200c-3p
Source: Cancers (Basel). 2021 Oct 7;13(19):5020. doi: 10.3390/cancers13195020 (PMC8507954; doi:10.3390/cancers13195020)
Supplement: Supplementary file 1 [file cancers-13-05020-s001.zip]

Archive with 1 entries (1 files):
- cancers-1349342-supplementary.pdf
